# Supplementary material for: Integrating Health Belief Model and Human Factors Engineering to Prevent Musculoskeletal Injuries Among Operating Room Nurses: A Quality Improvement Prospective Pilot Study
Source: Healthcare (Basel). 2026 Jul 8;14(14):2046. doi: 10.3390/healthcare14142046 (PMC13411017; doi:10.3390/healthcare14142046)
Supplement: Supplementary file 1 [file healthcare-14-02046-s001.zip]

Archive with 1 entries (1 files):
- healthcare-4352633-supplementary.pdf
